# Supplementary material for: A Mendelian Randomization Study and Experimental Validation Investigating the Potential Relationship Among Interleukin‐6 Receptor Subunit Beta, Obesity, and Alzheimer's Disease
Source: Brain Behav. 2025 Sep 16;15(9):e70772. doi: 10.1002/brb3.70772 (PMC12441000; doi:10.1002/brb3.70772)
Supplement: Supplementary file 1 — Supplementary Tables: brb370772‐sup‐0001‐tableS1‐S3.xlsx [file BRB3-15-e70772-s001.xlsx]

## Sheet: S1
SNP of interleukin-6 receptor subunit beta and alzheimer's disease through Mendelian randomization.
SNP	effect_allele.exposure	other_allele.exposure	effect_allele.outcome	other_allele.outcome	beta.exposure	beta.outcome	eaf.exposure	eaf.outcome	remove	palindromic	ambiguous	id.outcome	chr	pos	se.outcome	samplesize.outcome	pval.outcome	outcome	originalname.outcome	outcome.deprecated	mr_keep.outcome	data_source.outcome	pval.exposure	se.exposure	pos.exposure	chr.exposure	samplesize.exposure	id.exposure	exposure	mr_keep.exposure	pval_origin.exposure	data_source.exposure	F_statistic	action	SNP_index	mr_keep	maf	r.exposure	r.outcome	rsq.exposure	effective_n.exposure	rsq.outcome	effective_n.outcome	steiger_dir	steiger_pval
rs11574765	G	A	G	A	0.3809	0.0362	0.11565	0.1171	FALSE	FALSE	FALSE	ebi-a-GCST90027158	5	55278967	0.0125	85934	0.00388597	Alzheimer's disease	Alzheimer's disease	Alzheimer's disease || ||	TRUE	igd	1.04713e-22	0.0388	55278967	5	3301	prot-a-1542	Interleukin-6 receptor subunit beta	TRUE	reported	igd	96.3737	2	1	TRUE	0.11565	0.168475	0.0098787	0.0283838	3301	9.75888e-05	85934	TRUE	1.72656e-19
rs11927405	T	C	T	C	-0.1476	-0.0034	0.44847	0.4469	FALSE	FALSE	FALSE	ebi-a-GCST90027158	3	98402969	0.0082	85934	0.6732	Alzheimer's disease	Alzheimer's disease	Alzheimer's disease || ||	TRUE	igd	5.49541e-09	0.0253	98402969	3	3301	prot-a-1542	Interleukin-6 receptor subunit beta	TRUE	reported	igd	34.0355	2	1	TRUE	0.44847	-0.101052	-0.00141445	0.0102116	3301	2.00066e-06	85934	TRUE	1.75279e-08
rs3862628	A	G	A	G	-0.2163	-0.0176	0.23041	0.2384	FALSE	FALSE	FALSE	ebi-a-GCST90027158	11	126242912	0.0096	85934	0.0667606	Alzheimer's disease	Alzheimer's disease	Alzheimer's disease || ||	TRUE	igd	5.7544e-13	0.03	126242912	11	3301	prot-a-1542	Interleukin-6 receptor subunit beta	TRUE	reported	igd	51.9841	2	1	TRUE	0.23041	-0.124552	-0.00625397	0.0155131	3301	3.91121e-05	85934	TRUE	2.03457e-11
rs635634	T	C	T	C	-0.2316	-0.0023	0.17981	0.204	FALSE	FALSE	FALSE	ebi-a-GCST90027158	9	136155000	0.0101	85934	0.8161	Alzheimer's disease	Alzheimer's disease	Alzheimer's disease || ||	TRUE	igd	5.24807e-13	0.0321	136155000	9	3301	prot-a-1542	Interleukin-6 receptor subunit beta	TRUE	reported	igd	52.0556	2	1	TRUE	0.17981	-0.124636	-0.000776835	0.0155341	3301	6.03473e-07	85934	TRUE	2.26647e-12

## Sheet: S2
SNP of Interleukin-6 receptor subunit beta and obesity through Mendelian randomization.
SNP	effect_allele.exposure	other_allele.exposure	effect_allele.outcome	other_allele.outcome	beta.exposure	beta.outcome	eaf.exposure	eaf.outcome	remove	palindromic	ambiguous	id.outcome	chr.outcome	pos.outcome	gene.outcome	pval.outcome	se.outcome	samplesize.outcome	outcome	mr_keep.outcome	pval_origin.outcome	pval.exposure	se.exposure	pos.exposure	chr.exposure	samplesize.exposure	id.exposure	exposure	mr_keep.exposure	pval_origin.exposure	data_source.exposure	action	SNP_index	mr_keep	maf	r.exposure	r.outcome	rsq.exposure	effective_n.exposure	rsq.outcome	effective_n.outcome	steiger_dir	steiger_pval
rs11574765	G	A	G	A	0.3809	-0.026845	0.11565	0.0879725	FALSE	FALSE	FALSE	finngen_R10_E4_OBESITY	5	55983139	IL6ST	0.110512	0.0168213	412055	Obesity	TRUE	reported	1.04713e-22	0.0388	55278967	5	3301	prot-a-1542	Interleukin-6 receptor subunit beta	TRUE	reported	igd	2	1	TRUE	0.11565	0.168475	-0.00248614	0.0283838	3301	6.1809e-06	412055	TRUE	9.04346e-22
rs11927405	T	C	T	C	-0.1476	0.00548076	0.44847	0.445413	FALSE	FALSE	FALSE	finngen_R10_E4_OBESITY	3	98684125	ST3GAL6	0.56762	0.00958912	412055	Obesity	TRUE	reported	5.49541e-09	0.0253	98402969	3	3301	prot-a-1542	Interleukin-6 receptor subunit beta	TRUE	reported	igd	2	1	TRUE	0.44847	-0.101052	0.0008904	0.0102116	3301	7.92813e-07	412055	TRUE	8.97576e-09
rs3862628	A	G	A	G	-0.2163	0.00230176	0.23041	0.309763	FALSE	FALSE	FALSE	finngen_R10_E4_OBESITY	11	126373017	ST3GAL4	0.823176	0.0103005	412055	Obesity	TRUE	reported	5.7544e-13	0.03	126242912	11	3301	prot-a-1542	Interleukin-6 receptor subunit beta	TRUE	reported	igd	2	1	TRUE	0.23041	-0.124552	0.000348117	0.0155131	3301	1.21185e-07	412055	TRUE	9.22555e-13
rs635634	T	C	T	C	-0.2316	0.0314891	0.17981	0.202303	FALSE	FALSE	FALSE	finngen_R10_E4_OBESITY	9	133279427	ABO	0.00748411	0.0117738	412055	Obesity	TRUE	reported	5.24807e-13	0.0321	136155000	9	3301	prot-a-1542	Interleukin-6 receptor subunit beta	TRUE	reported	igd	2	1	TRUE	0.17981	-0.124636	0.00416642	0.0155341	3301	1.73591e-05	412055	TRUE	4.26591e-12

## Sheet: S3
SNP of obesity and alzheimer's disease through Mendelian randomization.
SNP	effect_allele.exposure	other_allele.exposure	effect_allele.outcome	other_allele.outcome	beta.exposure	beta.outcome	eaf.exposure	eaf.outcome	remove	palindromic	ambiguous	id.outcome	chr	pos	se.outcome	samplesize.outcome	pval.outcome	outcome	originalname.outcome	outcome.deprecated	mr_keep.outcome	data_source.outcome	chr.exposure	pos.exposure	gene.exposure	pval.exposure	se.exposure	id.exposure	samplesize.exposure	exposure	mr_keep.exposure	pval_origin.exposure	action	SNP_index	mr_keep	maf	r.exposure	r.outcome	units.outcome	units.exposure	rsq.exposure	effective_n.exposure	rsq.outcome	effective_n.outcome	steiger_dir	steiger_pval
rs10860990	C	T	C	T	-0.0571196	-0.0005	0.386436	0.3582	FALSE	FALSE	FALSE	ebi-a-GCST90027158	12	103765744	0.0085	85934	0.9553	Alzheimer's disease	Alzheimer's disease	Alzheimer's disease || ||	TRUE	igd	12	103371966	C12orf42	6.31146e-09	0.00983415	finngen_R10_E4_OBESITY	412055	Obesity	TRUE	reported	2	1	TRUE	0.386436	-0.00904803	-0.000200666			8.18668e-05	412055	4.02668e-08	85934	TRUE	0.0183131
rs10887571	T	C	T	C	0.0538281	-0.0031	0.449265	0.4229	FALSE	FALSE	FALSE	ebi-a-GCST90027158	10	88030441	0.0084	85934	0.712	Alzheimer's disease	Alzheimer's disease	Alzheimer's disease || ||	TRUE	igd	10	86270684	GRID1	1.88408e-08	0.009574	finngen_R10_E4_OBESITY	412055	Obesity	TRUE	reported	2	1	TRUE	0.449265	0.00875835	-0.00125894			7.67087e-05	412055	1.58493e-06	85934	TRUE	0.0455232
rs10938398	A	G	A	G	0.0865584	-0.0055	0.472634	0.4292	FALSE	FALSE	FALSE	ebi-a-GCST90027158	4	45186139	0.0082	85934	0.5031	Alzheimer's disease	Alzheimer's disease	Alzheimer's disease || ||	TRUE	igd	4	45184122	GNPDA2	1.03586e-19	0.00952748	finngen_R10_E4_OBESITY	412055	Obesity	TRUE	reported	2	1	TRUE	0.472634	0.0141518	-0.00228807			0.000200273	412055	5.23529e-06	85934	TRUE	0.00155765
rs11030104	G	A	G	A	-0.103629	0.015	0.165531	0.2156	FALSE	FALSE	FALSE	ebi-a-GCST90027158	11	27684517	0.0098	85934	0.1272	Alzheimer's disease	Alzheimer's disease	Alzheimer's disease || ||	TRUE	igd	11	27662970	BDNF	2.35288e-15	0.0130825	finngen_R10_E4_OBESITY	412055	Obesity	TRUE	reported	2	1	TRUE	0.165531	-0.012339	0.00522134			0.000152252	412055	2.72624e-05	85934	TRUE	0.0576835
rs11082279	A	G	A	G	-0.0574819	-0.0011	0.636215	0.7064	FALSE	FALSE	FALSE	ebi-a-GCST90027158	18	40134057	0.0089	85934	0.8996	Alzheimer's disease	Alzheimer's disease	Alzheimer's disease || ||	TRUE	igd	18	42554092	RIT2	5.41963e-09	0.00985334	finngen_R10_E4_OBESITY	412055	Obesity	TRUE	reported	2	1	TRUE	0.363785	-0.00908768	-0.000421624			8.2586e-05	412055	1.77767e-07	85934	TRUE	0.0208393
rs11179203	A	G	A	G	0.0698326	0.0019	0.161796	0.1077	FALSE	FALSE	FALSE	ebi-a-GCST90027158	12	72826630	0.0132	85934	0.8853	Alzheimer's disease	Alzheimer's disease	Alzheimer's disease || ||	TRUE	igd	12	72432850	TRHDE	4.52012e-08	0.0127683	finngen_R10_E4_OBESITY	412055	Obesity	TRUE	reported	2	1	TRUE	0.161796	0.00851987	0.000491023			7.25881e-05	412055	2.41104e-07	85934	TRUE	0.0322775
rs11642015	T	C	T	C	0.191191	-0.0156	0.418401	0.4056	FALSE	FALSE	FALSE	ebi-a-GCST90027158	16	53802494	0.0083	85934	0.0597806	Alzheimer's disease	Alzheimer's disease	Alzheimer's disease || ||	TRUE	igd	16	53768582	FTO	1.54775e-89	0.00952946	finngen_R10_E4_OBESITY	412055	Obesity	TRUE	reported	2	1	TRUE	0.418401	0.03124	-0.00641151			0.000975936	412055	4.11074e-05	85934	TRUE	3.51435e-11
rs12050481	C	T	C	T	0.0580752	0.0089	0.646054	0.5996	FALSE	FALSE	FALSE	ebi-a-GCST90027158	15	68023809	0.0083	85934	0.284	Alzheimer's disease	Alzheimer's disease	Alzheimer's disease || ||	TRUE	igd	15	67731471	MAP2K5	6.64186e-09	0.0100134	finngen_R10_E4_OBESITY	412055	Obesity	TRUE	reported	2	1	TRUE	0.353946	0.00903472	0.0036579			8.16262e-05	412055	1.33802e-05	85934	TRUE	0.15163
rs12511535	T	C	T	C	-0.0546661	0.0044	0.622271	0.6284	FALSE	FALSE	FALSE	ebi-a-GCST90027158	4	45483121	0.0085	85934	0.6025	Alzheimer's disease	Alzheimer's disease	Alzheimer's disease || ||	TRUE	igd	4	45481104	GABRG1	2.72082e-08	0.00983465	finngen_R10_E4_OBESITY	412055	Obesity	TRUE	reported	2	1	TRUE	0.377729	-0.00865897	0.00176586			7.49778e-05	412055	3.11825e-06	85934	TRUE	0.0660454
rs12639495	C	T	C	T	0.0848924	-0.0143	0.172483	0.2532	FALSE	FALSE	FALSE	ebi-a-GCST90027158	3	35075831	0.0094	85934	0.1289	Alzheimer's disease	Alzheimer's disease	Alzheimer's disease || ||	TRUE	igd	3	35034339	ARPP21	1.05999e-11	0.0124876	finngen_R10_E4_OBESITY	412055	Obesity	TRUE	reported	2	1	TRUE	0.172483	0.0105898	-0.00518949			0.000112144	412055	2.69308e-05	85934	TRUE	0.149839
rs12831874	T	G	T	G	-0.0767365	0.0051	0.148451	0.1184	FALSE	FALSE	FALSE	ebi-a-GCST90027158	12	17774918	0.0126	85934	0.6842	Alzheimer's disease	Alzheimer's disease	Alzheimer's disease || ||	TRUE	igd	12	17621984	RERGL	1.79937e-08	0.0136293	finngen_R10_E4_OBESITY	412055	Obesity	TRUE	reported	2	1	TRUE	0.148451	-0.00877072	0.00138077			7.69255e-05	412055	1.90653e-06	85934	TRUE	0.0487698
rs13394970	G	T	G	T	-0.0529714	-0.0037	0.544072	0.6038	FALSE	FALSE	FALSE	ebi-a-GCST90027158	2	26929282	0.0084	85934	0.6583	Alzheimer's disease	Alzheimer's disease	Alzheimer's disease || ||	TRUE	igd	2	26706414	KCNK3	3.25567e-08	0.00958394	finngen_R10_E4_OBESITY	412055	Obesity	TRUE	reported	2	1	TRUE	0.455928	-0.00861003	-0.0015026			7.41326e-05	412055	2.25782e-06	85934	TRUE	0.0580578
rs1445594	G	A	G	A	-0.0697299	0.0083	0.332971	0.3035	FALSE	FALSE	FALSE	ebi-a-GCST90027158	13	58675299	0.0089	85934	0.349	Alzheimer's disease	Alzheimer's disease	Alzheimer's disease || ||	TRUE	igd	13	58101165	PCDH17	8.54673e-12	0.0102108	finngen_R10_E4_OBESITY	412055	Obesity	TRUE	reported	2	1	TRUE	0.332971	-0.010638	0.00318133			0.000113166	412055	1.01208e-05	85934	TRUE	0.0467649
rs147001051	G	C	G	C	0.122339	0.0396	0.0539021	0.0202	FALSE	TRUE	FALSE	ebi-a-GCST90027158	5	166404131	0.0321	85934	0.2164	Alzheimer's disease	Alzheimer's disease	Alzheimer's disease || ||	TRUE	igd	5	166977126	TENM2	3.29655e-09	0.020679	finngen_R10_E4_OBESITY	412055	Obesity	TRUE	reported	2	1	TRUE	0.0539021	0.00921596	0.00420832			8.49339e-05	412055	1.771e-05	85934	TRUE	0.18176
rs1594904	G	A	G	A	0.0571677	-0.0003	0.322572	0.4169	FALSE	FALSE	FALSE	ebi-a-GCST90027158	15	46559497	0.0082	85934	0.9709	Alzheimer's disease	Alzheimer's disease	Alzheimer's disease || ||	TRUE	igd	15	46267299	SQRDL	1.73468e-08	0.0101423	finngen_R10_E4_OBESITY	412055	Obesity	TRUE	reported	2	1	TRUE	0.322572	0.00878054	-0.000124804			7.70978e-05	412055	1.55761e-08	85934	TRUE	0.0209924
rs17024258	T	C	T	C	0.11825	-0.0052	0.0582283	0.028	FALSE	FALSE	FALSE	ebi-a-GCST90027158	1	110147321	0.025	85934	0.8342	Alzheimer's disease	Alzheimer's disease	Alzheimer's disease || ||	TRUE	igd	1	109604699	GNAI3,GNAT2	1.74438e-09	0.0196429	finngen_R10_E4_OBESITY	412055	Obesity	TRUE	reported	2	1	TRUE	0.0582283	0.00937778	-0.000709555			8.79427e-05	412055	5.03468e-07	85934	TRUE	0.0208071
rs1861410	T	C	T	C	-0.0606768	0.0116	0.59923	0.5543	FALSE	FALSE	FALSE	ebi-a-GCST90027158	2	58933591	0.0082	85934	0.1557	Alzheimer's disease	Alzheimer's disease	Alzheimer's disease || ||	TRUE	igd	2	58706456	FANCL	3.45637e-10	0.00966685	finngen_R10_E4_OBESITY	412055	Obesity	TRUE	reported	2	1	TRUE	0.40077	-0.00977778	0.00482571			9.5605e-05	412055	2.32875e-05	85934	TRUE	0.186652
rs2168711	C	T	C	T	0.10284	-0.0139	0.184965	0.232	FALSE	FALSE	FALSE	ebi-a-GCST90027158	18	57848531	0.0096	85934	0.1467	Alzheimer's disease	Alzheimer's disease	Alzheimer's disease || ||	TRUE	igd	18	60181298	MC4R	1.19702e-17	0.0120236	finngen_R10_E4_OBESITY	412055	Obesity	TRUE	reported	2	1	TRUE	0.184965	0.0133233	-0.00493925			0.000177511	412055	2.43962e-05	85934	TRUE	0.0253634
rs34298980	C	T	C	T	-0.0660537	-0.0098	0.343576	0.5003	FALSE	FALSE	FALSE	ebi-a-GCST90027158	6	40409243	0.0087	85934	0.2616	Alzheimer's disease	Alzheimer's disease	Alzheimer's disease || ||	TRUE	igd	6	40441504	LRFN2	1.62357e-10	0.0103317	finngen_R10_E4_OBESITY	412055	Obesity	TRUE	reported	2	1	TRUE	0.343576	-0.00995926	-0.00384261			9.9187e-05	412055	1.47656e-05	85934	TRUE	0.10287
rs34783010	T	G	T	G	-0.0780735	0.0234	0.258681	0.2042	FALSE	FALSE	FALSE	ebi-a-GCST90027158	19	46180414	0.0107	85934	0.0283798	Alzheimer's disease	Alzheimer's disease	Alzheimer's disease || ||	TRUE	igd	19	45677156	GIPR	1.50869e-12	0.0110372	finngen_R10_E4_OBESITY	412055	Obesity	TRUE	reported	2	1	TRUE	0.258681	-0.011019	0.00746006			0.000121418	412055	5.56526e-05	85934	TRUE	0.342583
rs35296418	A	G	A	G	-0.0716517	-0.0026	0.206905	0.2341	FALSE	FALSE	FALSE	ebi-a-GCST90027158	6	143946592	0.0096	85934	0.787	Alzheimer's disease	Alzheimer's disease	Alzheimer's disease || ||	TRUE	igd	6	143625455	PHACTR2	1.72612e-09	0.011899	finngen_R10_E4_OBESITY	412055	Obesity	TRUE	reported	2	1	TRUE	0.206905	-0.00938038	-0.000923899			8.79915e-05	412055	8.53589e-07	85934	TRUE	0.024133
rs3798519	C	A	C	A	0.0962357	-0.002	0.21243	0.1766	FALSE	FALSE	FALSE	ebi-a-GCST90027158	6	50788778	0.0106	85934	0.8496	Alzheimer's disease	Alzheimer's disease	Alzheimer's disease || ||	TRUE	igd	6	50821065	TFAP2B	4.01328e-17	0.0114396	finngen_R10_E4_OBESITY	412055	Obesity	TRUE	reported	2	1	TRUE	0.21243	0.0131042	-0.000643645			0.000171721	412055	4.14279e-07	85934	TRUE	0.000891088
rs3811405	G	A	G	A	0.0587134	-0.0094	0.716492	0.816	FALSE	FALSE	FALSE	ebi-a-GCST90027158	1	151227371	0.0107	85934	0.3827	Alzheimer's disease	Alzheimer's disease	Alzheimer's disease || ||	TRUE	igd	1	151254895	PSMD4	3.3662e-08	0.0106341	finngen_R10_E4_OBESITY	412055	Obesity	TRUE	reported	2	1	TRUE	0.283508	0.0086009	-0.00299685			7.39755e-05	412055	8.9811e-06	85934	TRUE	0.135076
rs45551238	T	C	T	C	-0.142553	0.018	0.0492661	0.0086	FALSE	FALSE	FALSE	ebi-a-GCST90027158	20	57607363	0.0483	85934	0.7092	Alzheimer's disease	Alzheimer's disease	Alzheimer's disease || ||	TRUE	igd	20	59032308	ATP5E	5.69823e-10	0.0229977	finngen_R10_E4_OBESITY	412055	Obesity	TRUE	reported	2	1	TRUE	0.0492661	-0.00965595	0.0012713			9.32374e-05	412055	1.6162e-06	85934	TRUE	0.025361
rs509325	G	T	G	T	0.0807472	0.0011	0.180374	0.1894	FALSE	FALSE	FALSE	ebi-a-GCST90027158	1	177894591	0.0104	85934	0.9185	Alzheimer's disease	Alzheimer's disease	Alzheimer's disease || ||	TRUE	igd	1	177925456	SEC16B	3.60828e-11	0.0121987	finngen_R10_E4_OBESITY	412055	Obesity	TRUE	reported	2	1	TRUE	0.180374	0.0103113	0.000360813			0.000106323	412055	1.30186e-07	85934	TRUE	0.00796823
rs5758187	C	G	C	G	0.0624153	-0.0044	0.738408	0.7385	FALSE	TRUE	FALSE	ebi-a-GCST90027158	22	41413286	0.0094	85934	0.6353	Alzheimer's disease	Alzheimer's disease	Alzheimer's disease || ||	TRUE	igd	22	41017282	RBX1	1.21096e-08	0.0109536	finngen_R10_E4_OBESITY	412055	Obesity	TRUE	reported	2	1	TRUE	0.261592	0.00887648	-0.00159679			7.87918e-05	412055	2.54973e-06	85934	TRUE	0.052234
rs59563471	G	A	G	A	-0.065131	0.0186	0.247987	0.2184	FALSE	FALSE	FALSE	ebi-a-GCST90027158	5	167527311	0.0099	85934	0.0594005	Alzheimer's disease	Alzheimer's disease	Alzheimer's disease || ||	TRUE	igd	5	168100306	TENM2	5.51849e-09	0.0111703	finngen_R10_E4_OBESITY	412055	Obesity	TRUE	reported	2	1	TRUE	0.247987	-0.00908298	0.00640902			8.25006e-05	412055	4.10755e-05	85934	TRUE	0.475809
rs66466969	A	C	A	C	0.0554923	0.0003	0.317207	0.3563	FALSE	FALSE	FALSE	ebi-a-GCST90027158	1	194752387	0.0085	85934	0.9714	Alzheimer's disease	Alzheimer's disease	Alzheimer's disease || ||	TRUE	igd	1	194783257	KCNT2	4.93503e-08	0.0101753	finngen_R10_E4_OBESITY	412055	Obesity	TRUE	reported	2	1	TRUE	0.317207	0.00849559	0.0001204			7.2175e-05	412055	1.44961e-08	85934	TRUE	0.0255286
rs6726297	G	A	G	A	0.0658463	0.0041	0.744561	0.746	FALSE	FALSE	FALSE	ebi-a-GCST90027158	2	137421838	0.0095	85934	0.6674	Alzheimer's disease	Alzheimer's disease	Alzheimer's disease || ||	TRUE	igd	2	136664268	THSD7B	2.46831e-09	0.0110415	finngen_R10_E4_OBESITY	412055	Obesity	TRUE	reported	2	1	TRUE	0.255439	0.00928984	0.00147225			8.6301e-05	412055	2.16753e-06	85934	TRUE	0.037102
rs6739303	T	C	T	C	0.12913	-0.0204	0.835716	0.8223	FALSE	FALSE	FALSE	ebi-a-GCST90027158	2	628749	0.0106	85934	0.0545494	Alzheimer's disease	Alzheimer's disease	Alzheimer's disease || ||	TRUE	igd	2	628749	TMEM18	1.30828e-22	0.013197	finngen_R10_E4_OBESITY	412055	Obesity	TRUE	reported	2	1	TRUE	0.164284	0.0152414	-0.00656504			0.0002323	412055	4.30998e-05	85934	TRUE	0.0206758
rs6749170	G	A	G	A	0.0530521	-0.0135	0.411801	0.4452	FALSE	FALSE	FALSE	ebi-a-GCST90027158	2	25110962	0.0082	85934	0.0984306	Alzheimer's disease	Alzheimer's disease	Alzheimer's disease || ||	TRUE	igd	2	24888093	ADCY3	3.78268e-08	0.00964459	finngen_R10_E4_OBESITY	412055	Obesity	TRUE	reported	2	1	TRUE	0.411801	0.00856892	-0.00561611			7.34265e-05	412055	3.15407e-05	85934	TRUE	0.431041
rs7140259	G	T	G	T	0.0553842	0.0013	0.474251	0.475	FALSE	FALSE	FALSE	ebi-a-GCST90027158	14	33309030	0.0082	85934	0.8691	Alzheimer's disease	Alzheimer's disease	Alzheimer's disease || ||	TRUE	igd	14	32839824	AKAP6	8.58144e-09	0.00962096	finngen_R10_E4_OBESITY	412055	Obesity	TRUE	reported	2	1	TRUE	0.474251	0.00896754	0.000540819			8.04168e-05	412055	2.92485e-07	85934	TRUE	0.0246361
rs7226371	G	A	G	A	0.0778987	-0.0137	0.172973	0.1594	FALSE	FALSE	FALSE	ebi-a-GCST90027158	18	1850771	0.0112	85934	0.2186	Alzheimer's disease	Alzheimer's disease	Alzheimer's disease || ||	TRUE	igd	18	1850770	METTL4	3.56985e-10	0.0124206	finngen_R10_E4_OBESITY	412055	Obesity	TRUE	reported	2	1	TRUE	0.172973	0.00976991	-0.00417274			9.54511e-05	412055	1.74118e-05	85934	TRUE	0.13555
rs76503812	A	G	A	G	0.104127	-0.0183	0.0642933	0.0655	FALSE	FALSE	FALSE	ebi-a-GCST90027158	13	54699584	0.0167	85934	0.2724	Alzheimer's disease	Alzheimer's disease	Alzheimer's disease || ||	TRUE	igd	13	54125449	OLFM4	4.12278e-08	0.0189822	finngen_R10_E4_OBESITY	412055	Obesity	TRUE	reported	2	1	TRUE	0.0642933	0.00854524	-0.00373813			7.30212e-05	412055	1.39736e-05	85934	TRUE	0.199887
rs8056890	A	G	A	G	0.0616993	-0.013	0.393845	0.3354	FALSE	FALSE	FALSE	ebi-a-GCST90027158	16	28897452	0.0086	85934	0.1308	Alzheimer's disease	Alzheimer's disease	Alzheimer's disease || ||	TRUE	igd	16	28886131	ATP2A1	2.61246e-10	0.00976225	finngen_R10_E4_OBESITY	412055	Obesity	TRUE	reported	2	1	TRUE	0.393845	0.00984539	-0.00515658			9.69316e-05	412055	2.65903e-05	85934	TRUE	0.211172
